# Supplementary material for: Proton-triggered rearrangement of the AMPA receptor N-terminal domains impacts receptor kinetics and synaptic localization
Source: Nat Struct Mol Biol. 2024 Aug 13;31(10):1601–13. doi: 10.1038/s41594-024-01369-5 (PMC11479944; doi:10.1038/s41594-024-01369-5)
Supplement: Supplementary file 5 — Source data of Table 1. [file 41594_2024_1369_MOESM5_ESM.xlsx]

## Sheet: Sheet1
	Peak amplitude (pA)																		tau weighted, desensitization (ms)
	A2 wt		A2delNTD		A2NTD_A1		A2 H208M		A2 F231A		A1wt		A1NTD_A2						A2 wt		A2delNTD		A2NTD_A1		A2 H208M		A2 F231A		A1wt		A1NTD_A2
patch number	pH 7.4	pH 5.5	pH 7.4	pH 5.5	pH 7.4	pH 5.5	pH 7.4	pH 5.5	pH 7.4	pH 5.5	pH 7.4	pH 5.5	pH 7.4	pH 5.5				patch number	pH 7.4	pH 5.5	pH 7.4	pH 5.5	pH 7.4	pH 5.5	pH 7.4	pH 5.5	pH 7.4	pH 5.5	pH 7.4	pH 5.5	pH 7.4	pH 5.5
1	250.425	241.384	127.285	97.3873	444.802	258.574	254.154	125.19	190.535	156.969	167.738	113.294	226.132	117.21				1	15.2584	3.79311	19.558	5.26421	16.15	4.75087	12.3684	2.83535	10.0648	3.45	4.20116	2.21595	5.80578	2.21595
2	975.463	583.786	1358.31	1056.13	1301.33	919.784	391.094	238.351	167.487	91.6683	506.974	346.077	196.757	119.711				2	10.283	2.78644	18.0133	4.58075	14.48	4.30824	10.8	3	12.4998	2.97	5.1254	2.61278	4.40361	2.37785
3	87.6553	55.8866	401.525	282.064	1116.71	733.741	305.32	195.232	129.071	72.5116	467.792	334.106	251.352	126.701				3	12.0185	3.16725	18.2164	4.90093	12.42	3.4389	12.32	4	11.9614	3.19	4.88761	2.61787	4.62371	1.93077
4	1030.08	808.069	418.065	298.607	590.765	363.75	322.471	206.077	266.165	136.654	152.048	80.8489	311.936	168.207				4	12.8683	7.19052	17.4274	4.47346	14.04	4.8967	11.6036	3.32014	11.2522	2.72	6.42395	4.18425	3.755	1.88944
5	193.646	138.936	606.789	432.568	1098.62	655.276	341.568	211.928	379.788	221.64	224.406	149.354	578.179	249.939				5	10.8034	6.46442	20.9738	5.08312	12.95	5.00785	7.38371	1.98357	8.71166	2.53	5.35354	3.50137	3.36838	1.78451
6	716.985	265.807	681.811	335.848	888.997	375.098	373.606	220.391	307.639	177.851	502.3	402.172	313.329	184.79				6	15.9195	3.46835	18.558	4.76964	12.12	3.31857	9.06945	2.51468	10.7074	2.66	5.58161	3.19333	4.63454	2.24377
7	390.138	228.192	227.906	140.202	630.041	364.734			121.301	59.7915	278.798	166.399	328.822	227.84				7	13.3356	3.38007	19.8589	4.92203	11.8075	3.21958			10.423	2.63	3.95454	2.55472	5.93029	2.36562
8	213.873	137.558			699.127	494.106			299.832	202.486								8	17.0959	2.82413			12.3331	3.96511			11.701	3.55
9	702.045	491.749							421.478	277.392								9	15.6135	2.87986							12.7915	3.39
10	363.437	252.517																10	14.9385	2.69528
11	43.6479	28.8119																11	15.7719	4.30084
12	248.089	106.281																12	15.4195	3.97635
13	149.926	115.94																13	16.1452	5.88095
14	130.01	77.199																14	14.4884	3.45485
15	813.072	473.799																15	10.839	3.82087
16	1662.38	1068.68																16	11.7542	2.09298
17	1007.18	615.422																17	15.7681	3.91
18	197.825	104.779																18	15.31	4.59743
19	487.378	322.439																19	13.1424	2.72943
20	262.76	139.765																20	10.8892	2.3
21	349.581	208.186																21	16.88	4.07884
22	625.25	456.063																22	12.9091	3.81875
23	273.309	178.13																23	16.0832	3.13561
24	448.094	320.589																24	18.2906	3.8523
25	419.772	272.787																25	14.7423	3.89986
26	311.656	202.886																26	11.1552	2.81208
27	278.644	176.192																27	17.9538	3.11827
mean	467.864	298.957	545.956	377.544	846.299	520.633	331.369	199.528	253.7	155.218	328.579	227.464	315.215	170.628				mean	14.2843	3.71959	18.9437	4.85631	13.2876	4.11323	10.5909	2.94229	11.1236	3.01	5.0754	2.98289	4.6459	2.11542
Std.Deviation	370.78	244.348	407.378	320.264	302.51	227.515	49.3456	39.2011	108.239	72.8163	159.032	129.309	126.093	53.4564				Std.Deviation	2.34218	1.18997	1.23683	0.275121	1.48867	0.73344	1.99096	0.689677	1.29084	0.394493	0.837715	0.6829	0.955689	0.242461
	tau recovery (ms)																		Steady-state
	A2 wt		A2delNTD		A2NTD_A1		A2 H208M		A2 F231A		A1wt		A1NTD_A2						A2 wt		A2delNTD		A2NTD_A1		A2 H208M		A2 F231A		A1wt		A1NTD_A2
patch number	pH 7.4	pH 5.5	pH 7.4	pH 5.5	pH 7.4	pH 5.5	pH 7.4	pH 5.5	pH 7.4	pH 5.5	pH 7.4	pH 5.5	pH 7.4	pH 5.5				patch number	pH 7.4	pH 5.5	pH 7.4	pH 5.5	pH 7.4	pH 5.5	pH 7.4	pH 5.5	pH 7.4	pH 5.5	pH 7.4	pH 5.5	pH 7.4	pH 5.5
1	13.06	26.96	19.33	23.66	26.32	32.71	25.71	33.87	27.16	40.52	165.3	260.1	104.6	265				1	11.8065	2.18288	15.2441	7.68242	8.69341	2.57631	7.61696	2.03589	6.8571	5.04793	1.74876	0.92017	0.833503	0.212894
2	15.05	29.63	21.79	21.91	25	31.22	28.33	33.9	29.16	41.31	141.1	193.1	123.3	361.1				2	7.09362	1.6271	9.66549	2.05658	9.79088	2.79844	6.79174	2.32608	5.99732	2.23195	2.67989	1.80124	1.89795	0.365444
3	16.4	23.14	17.45	22.24	27.9	34.67	31.2	35.98	26.22	38.32	136.4	183.8	134.5	300.9				3	7.515	0.749436	13.6549	3.97333	7.209	2.97534	7.26905	3.28326	8.18676	2.09484	5.22694	0.811988	0.961915	0.387031
4	17.07	23.58	15.05	19.89	29.19	33.88	29.1	36.86	24.3	31.87	129.2	159.7	101.5	239.3				4	7.78399	3.28089	9.82486	1.99333	8.82248	2.68365	8.01737	4.66528	9.16036	2.02308	4.67515	3.48537	0.708012	0.318238
5	19.81	27.33	16.78	19.18	24.88	29.13	29.98	40.78	29.74	38.13	138.1	183.9	135.4	323.1				5	4.07383	2.02467	13.3858	4.17365	10.73	5.33618	2.29626	0.760009	6.03025	2.29346	4.25144	2.24419	0.196266	0.150625
6	14.06	26.82	16.91	21.34	23.88	36.77	30.01	40.83	29.68	38.94	117.9	187.5	115.7	250.6				6	9.4897	0.501497	9.65013	2.78969	8.59268	4.01749	4.71055	1.1695	9.24595	4.36334	5.21346	1.77414	1.56732	0.935908
7	24	34.55	16.48	21.05	31.19	39.98			28.09	37.25	137.2	243.9	96.85	248.9				7	4.62067	0.872502	12.0953	3.03486	5.83629	2.06373			5.13188	1.17241	3.02165	2.11361	2.58888	0.640263
8	11.1	27.55			27.9	32.95			29.07	33.3								8	9.62686	4.24918			9.22925	4.2017			11.5943	5.49631
9	13.62	28.06							21.29	27.29								9	6.67595	0.26108							8.36499	2.31821
10	13.18	30.74																10	7.12897	0.284726
11	15.29	33.95																11	10.0109	1.40432
12	18.94	32.92																12	7.45191	0.887603
13	18.91	30.25																13	6.98688	0.746827
14	15.38	31.78																14	6.73939	0.230263
15	14.44	35.6																15	6.70643	1.42923
16	17.6	30.92																16	5.31853	0.106401
17	12.73	26.11																17	11.1147	2.39081
18	14.96	27.78																18	14.0464	4.52918
19	12.37	24.29																19	7.48023	0.852739
20	14.1	24.48																20	5.65487	2.18823
21	16.73	26.29																21	9.10117	1.50191
22	15.14	30.18																22	7.66914	1.28705
																		23	10.5961	1.87087
																		24	13.9331	1.89452
																		25	11.8654	1.41169
																		26	6.96612	1.57414
																		27	14.1078	2.66241
mean	15.6336	28.7686	17.6843	21.3243	27.0325	33.9138	29.055	37.0367	27.19	36.3256	137.886	201.714	115.979	284.129				mean	8.57645	1.59267	11.9315	3.67198	8.61299	3.3316	6.11699	2.37334	7.84099	3.00462	3.83104	1.87867	1.25055	0.430058
Std.Deviation	2.93284	3.57939	2.21462	1.49264	2.46851	3.33914	1.90186	3.14376	2.85114	4.5827	14.3728	36.2129	15.6999	45.5803				Std.Deviation	2.80977	1.13166	2.26799	1.9595	1.51095	1.08594	2.20091	1.43172	2.03657	1.53915	1.358	0.898494	0.813809	0.271981
