# Supplementary material for: Proton-triggered rearrangement of the AMPA receptor N-terminal domains impacts receptor kinetics and synaptic localization
Source: Nat Struct Mol Biol. 2024 Aug 13;31(10):1601–13. doi: 10.1038/s41594-024-01369-5 (PMC11479944; doi:10.1038/s41594-024-01369-5)
Supplement: Supplementary file 6 — Statistical source data for Fig. 1e. [file 41594_2024_1369_MOESM6_ESM.xlsx]

## Sheet: Fig.1.e
GluA2,no TARP, outside out patches. Recovery tau (ms)
	construct
patch nr	A2 wt	R172A	I203A	H208A	F231A	F231R	H208A F231A
1	15.78	19.52	22.25	33.74	25.6	43.51	42.26
2	11.68	26.9	39.06	23.5	29.87	32.17	21.99
3	12.68	20.45	34.51	21.09	36.55	27.83	30.49			Table Analyzed	rec A2 interface bars
4	12.94	22.08	27.3	22.69	37.31	21.31	36			Data sets analyzed	A-G
5	13.58	23.88	23.88	21.37	21.18	20.97	30.46
6	17.64	19.21	22.02	28.44	35.9	24.37				ANOVA summary
7	12.22	23.58	19.9	38.46	26.41	24.72				F	26.36
8	10.99	30.72	36.51	20.82	32.6	22.52				P value	<0.0001
9	11.4	22.75	29.32	30.61	31.47	30.83				P value summary	****
10	14.57	28.18	30.1	27.95	28.79	20.28				Significant diff. among means (P < 0.05)?	Yes
11	14.83		35.15	39.59	36	24.43				R squared	0.5322
12	22.54		19.5	33.19	24.15	22.76
13	12.06		26.86	24.17	18.76	19.97				Brown-Forsythe test
14	19.5		24.29	22.73	26.98	31.93				F (DFn, DFd)	2.047 (6, 139)
15	16.43		21.6	20.38						P value	0.0633
16	14.77		21.09	21.73						P value summary	ns
17	17.52		26.29	25.55						Are SDs significantly different (P < 0.05)?	No
18	14.99		20.42	46.02
19	15.48		33.04	24.66						ANOVA table	SS	DF	MS	F (DFn, DFd)	P value
20	15.24		22.67	31.01						Treatment (between columns)	4666	6	777.7	F (6, 139) = 26.36	P<0.0001
21	13.42		32.93	29.89						Residual (within columns)	4101	139	29.51
22	15.88		19.26	21.45						Total	8767	145
23	11.67		19.54	16.23
24	15.65		22.72	18.39						Data summary
25	18.15		27.19	26.08						Number of treatments (columns)	7
26	14.59			25.09						Number of values (total)	146
27	17.92			26.45
28	20.15			17.61
29	12.02			23.7
30	9.493			22.78						Dunnett's multiple comparisons test	Mean Diff.	95.00% CI of diff.	Below threshold?	Summary	Adjusted P Value	A-?
31	19.73			21.5						A2 wt vs. R172A	-8.659	-13.68 to -3.641	Yes	****	<0.0001	B	R172A
32	15.95									A2 wt vs. I203A	-11.23	-14.79 to -7.661	Yes	****	<0.0001	C	I203A
33	12.89									A2 wt vs. H208A	-10.96	-14.29 to -7.626	Yes	****	<0.0001	D	H208A
34	16.28									A2 wt vs. F231A	-14.33	-18.72 to -9.942	Yes	****	<0.0001	E	F231A
35	12.46									A2 wt vs. F231R	-11.19	-15.58 to -6.802	Yes	****	<0.0001	F	F231R
36	9.948									A2 wt vs. H208A F231A	-17.17	-23.95 to -10.39	Yes	****	<0.0001	G	H208A F231A
37	9.704
38	13.63									Test details	Mean 1	Mean 2	Mean Diff.	SE of diff.	n1	n2	q	DF
39	15.32									A2 wt vs. R172A	15.07	23.73	-8.659	1.892	47	10	4.577	139
40	12.53									A2 wt vs. I203A	15.07	26.3	-11.23	1.345	47	25	8.35	139
41	22.46									A2 wt vs. H208A	15.07	26.03	-10.96	1.257	47	31	8.72	139
42	22.93									A2 wt vs. F231A	15.07	29.4	-14.33	1.654	47	14	8.664	139
43	18.65									A2 wt vs. F231R	15.07	26.26	-11.19	1.654	47	14	6.765	139
44	10.83									A2 wt vs. H208A F231A	15.07	32.24	-17.17	2.555	47	5	6.72	139
45	15.48
46	17.61
47	16.02
n	47	10	25	31	14	14
mean	15.0682	23.727	26.296	26.0281	29.3979	26.2571	32.24
Std.Deviation	3.34734	3.8203	6.00249	6.73401	5.89782	6.5123	7.51384
