# Supplementary material for: Proton-triggered rearrangement of the AMPA receptor N-terminal domains impacts receptor kinetics and synaptic localization
Source: Nat Struct Mol Biol. 2024 Aug 13;31(10):1601–13. doi: 10.1038/s41594-024-01369-5 (PMC11479944; doi:10.1038/s41594-024-01369-5)
Supplement: Supplementary file 7 — Statistical source data for Fig. 3b–d. [file 41594_2024_1369_MOESM7_ESM.xlsx]

## Sheet: Fig 3b
	outside out patches, GluA2 constructs+TARPγ2, weighted desensitisation entry time constant (ms)- measurements from the same patch are matched in the row
	GluA2 constructs (NTD effect)											pH 7.4																		GluA2 constructs (NTD effect)											pH 5.5
	patch number	1	2	3	4	5	6	7	8	9	10	11	12	13	14	15	16	17	18	19	20	21	22	23	24	25	26	27		patch number	1	2	3	4	5	6	7	8	9	10	11	12	13	14	15	16	17	18	19
	A2 wt	15.2584	10.283	12.0185	12.8683	10.8034	15.9195	13.3356	17.0959	15.6135	14.9385	15.7719	15.4195	16.1452	14.4884	10.839	11.7542	15.7681	15.31	13.1424	10.8892	16.88	12.9091	16.0832	18.2906	14.7423	11.1552	17.9538		A2 wt	3.79311	2.78644	3.16725	7.19052	6.46442	3.46835	3.38007	2.82413	2.87986	2.69528	4.30084	3.97635	5.88095	3.45485	3.82087	2.09298	3.91	4.59743	2.72943
	A2NTD_A1	16.15	14.48	12.42	14.04	12.95	12.12	11.8075	12.3331																					A2NTD_A1	4.75087	4.30824	3.4389	4.8967	5.00785	3.31857	3.21958	3.96511
	A2delNTD	19.558	18.0133	18.2164	17.4274	20.9738	18.558	19.8589																						A2delNTD	5.26421	4.58075	4.90093	4.47346	5.08312	4.76964	4.92203
	A2 F231A	10.0648	12.4998	11.9614	11.2522	8.71166	10.7074	10.423	11.701	12.7915																				A2 F231A	3.45	2.97	3.19	2.72	2.53	2.66	2.63	3.55	3.39
	A2H208M	12.3684	10.8	12.32	11.6036	7.38371	9.06945																							A2H208M	2.83535	3	4	3.32014	1.98357	2.51468
		STATISTIC---> column BJ
[truncated: 10 more columns]

## Sheet: Fig 3c
	outside out patches, GluA2 constructs+TARPγ2, recovery form desensitisation - Data matched by fow for Two way Anova																							pH effect
	GluA2 constructs (NTD effect)											pH 7.4													GluA2 constructs (NTD effect)											pH 5.5
	patch number	1	2	3	4	5	6	7	8	9	10	11	12	13	14	15	16	17	18	19	20	21	22		patch number	1	2	3	4	5	6	7	8	9	10	11	12	13	14	15	16	17	18	19	20	21	22
	A2 wt	13.06	15.05	16.4	17.07	19.81	14.06	24	11.1	13.62	13.18	15.29	18.94	18.91	15.38	14.44	17.6	12.73	14.96	12.37	14.1	16.73	15.14		A2 wt	26.96	29.63	23.14	23.58	27.33	26.82	34.55	27.55	28.06	30.74	33.95	32.92	30.25	31.78	35.6	30.92	26.11	27.78	24.29	24.48	26.29	30.18
	A2NTD_A1	26.32	25	27.9	29.19	24.88	23.88	31.19	27.9																A2NTD_A1	32.71	31.22	34.67	33.88	29.13	36.77	39.98	32.95
	A2deltaNTD	19.33	21.79	17.45	15.05	16.78	16.91	16.48																	A2deltaNTD	23.66	21.91	22.24	19.89	19.18	21.34	21.05
	A2 F231A	27.16	29.16	26.22	24.3	29.74	29.68	28.09	29.07	21.29															A2 F231A	40.52	41.31	38.32	31.87	38.13	38.94	37.25	33.3	27.29
	A2H208M	25.71	28.33	31.2	29.1	29.98	30.01																		A2H208M	33.87	33.9	35.98	36.86	40.78	40.83
	outside out patches, GluA1 constructs+TARPγ2, recovery form desensitisation
									pH effect
	GluA1 constructs (NTD effect)				pH 7.4						GluA1 constructs (NTD effect)				pH 5.5																										GluA1 constructs
	patch number	1	2	3	4	5	6	7			patch number	1	2	3	4	5	6	7																						Table Analyzed	Grouped: A1 constructs
	A1 wt	165.3	141.1	136.4	129.2	138.1	117.9	137.2			A1 wt	260.1	193.1	183.8	159.7	183.9	187.5	243.9
	A1 NTD_ A2	104.6	123.3	134.5	101.5	135.4	115.7	96.85			A1 NTD_ A2	265	361.1	300.9	239.3	323.1	250.6	248.9																						Two-way RM ANOVA	Matching: Across row
																																								Assume sphericity?	Yes
																																								Alpha	0.05
																																								Source of Variation	% of total variation	P value	P value summary	Significant?
																																								mutation x pH	13.35	<0.0001	****	Yes
																																								mutation	4.49	0.0544	ns	No
																																								pH	66	<0.0001	****	Yes
																																								Subject	11.86	0.0457	*	Yes
	Recovery form desensitisation constant (ms)				GluA2 constructs																			GluA1 constructs
		A2 wt		fold diff			A2del NTD		fold diff		A2_NTD_A1		fold diff		A2_F231A		fold diff		A2_F208M		fold diff				A1 wt		fold diff		A1_NTD_A2		fold diff									ANOVA table	SS	DF	MS	F (DFn, DFd)	P value
	patch nr	pH7.4	pH 5.5	value7.4 /value5.5			pH 7.4	pH 5.5	pH5.5/7.4		pH 7.4	pH 5.5	pH5.5/7.4		pH 7.4	pH 5.5	pH5.5/7.4		pH 7.4	pH 5.5	pH5.5/7.4				pH 7.4	pH 5.5	pH5.5/7.4		pH 7.4	pH 5.5	pH5.5/7.4									mutation x pH	19045	1	19045	F (1, 12) = 37.29	P<0.0001
	1	13.06	26.96	2.06432			19.33	23.66	1.224		26.32	32.71	1.24278		27.16	40.52	1.4919		25.71	33.87	1.31739				165.3	260.1	1.5735		104.6	265	2.53346									mutation	6407	1	6407	F (1, 12) = 4.543	P=0.0544
	2	15.05	29.63	1.96877			21.79	21.91	1.00551		25	31.22	1.2488		29.16	41.31	1.41667		28.33	33.9	1.19661				141.1	193.1	1.36853		123.3	361.1	2.92863									pH	94175	1	94175	F (1, 12) = 184.4	P<0.0001
	3	16.4	23.14	1.41098			17.45	22.24	1.2745		27.9	34.67	1.24265		26.22	38.32	1.46148		31.2	35.98	1.15321				136.4	183.8	1.34751		134.5	300.9	2.23717									Subject	16923	12	1410	F (12, 12) = 2.761	P=0.0457
	4	17.07	23.58	1.38137			15.05	19.89	1.32159		29.19	33.88	1.16067		24.3	31.87	1.31152		29.1	36.86	1.26667				129.2	159.7	1.23607		101.5	239.3	2.35764									Residual	6129	12	510.8
	5	19.81	27.33	1.37961			16.78	19.18	1.14303		24.88	29.13	1.17082		29.74	38.13	1.28211		29.98	40.78	1.36024				138.1	183.9	1.33164		135.4	323.1	2.38626
	6	14.06	26.82	1.90754			16.91	21.34	1.26198		23.88	36.77	1.53978		29.68	38.94	1.31199		30.01	40.83	1.36055				117.9	187.5	1.59033		115.7	250.6	2.16595
	7	24	34.55	1.43958			16.48	21.05	1.27731		31.19	39.98	1.28182		28.09	37.25	1.32609								137.2	243.9	1.7777		96.85	248.9	2.56995									GluA1 constructs multiple comparisions
	8	11.1	27.55	2.48198							27.9	32.95	1.181		29.07	33.3	1.14551																							Two-stage linear step-up procedure of Benjamini, Krieger and Yekutieli	Mean Diff.	Discovery?	q value	Individual P Value
	9	13.62	28.06	2.06021											21.29	27.29	1.28182
	10	13.18	30.74	2.33232																																				A1 wt
	11	15.29	33.95	2.22041																																				pH 7.4 vs. pH 5.5	-63.83	Yes	0.0002	0.0002
	12	18.94	32.92	1.73812
	13	18.91	30.25	1.59968																																				A1NTD_A2
	14	15.38	31.78	2.06632																																				pH 7.4 vs. pH 5.5	-168.2	Yes	<0.0001	<0.0001
	15	14.44	35.6	2.46537
	16	17.6	30.92	1.75682																																				pH 7.4
	17	12.73	26.11	2.05106																																				A1wt vs. A1NTD_A2	21.91	No	0.1042	0.1985
	18	14.96	27.78	1.85695
	19	12.37	24.29	1.96362																																				pH 5.5
	20	14.1	24.48	1.73617																																				A1wt vs. A1NTD_A2	-82.41	Yes	<0.0001	<0.0001
	21	16.73	26.29	1.57143
	22	15.14	30.18	1.99339
																																								Test details	Mean 1	Mean 2	Mean Diff.	SE of diff.	N1	N2	t	DF
	mean	15.6336	28.7686	1.88391			17.6843	21.3243	1.21542		27.0325	33.9138	1.25854		27.19	36.3256	1.33657		29.055	37.0367	1.27578				137.886	201.714	1.46075		115.979	284.129	2.45415									A1wt
	Std.Deviation	2.93284	3.57939				2.21462	1.49264			2.46851	3.33914			2.85114	4.5827			1.90186	3.14376					14.3728	36.2129			15.6999	45.5803										pH 7.4 vs. pH 5.5	137.9	201.7	-63.83	12.08	7	7	5.284	12
																																								A1NTD_A2
																																								pH 7.4 vs. pH 5.5	116	284.1	-168.2	12.08	7	7	13.92	12
																																								pH 7.4
																																								A1wt vs. A1NTD_A2	137.9	116	21.91	16.57	7	7	1.322	24
																																								pH 5.5
																																								A1wt vs. A1NTD_A2	201.7	284.1	-82.41	16.57	7	7	4.975	24

## Sheet: Fig.3 d
GluA2Q, no TARP, whole cell recordings			GluA2 construct mutation at H208 site (mature peptide)												Statistics
recovery time constants obtained by fitting Hodgkin Huxley type equation to recovery data	cell number	WT	H208M	H208F	H208I	H208V	H208Y	H208Q	H208N	H208T	H208S				P value summary	****
	1	21.89	30.46	33.54	31.73	29.49	34.94	43.53	35.79	45.96	37.83				Significant diff. among means (P < 0.05)?	Yes
	2	15.24	25.92	33.89	27.23	35.22	31.6	37.28	36.56	33.62	36.55				R squared	0.7946
	3	21.55	28.5	31.34	30.97	27.77	34.31	49.91	39.51	44.17	28.25
	4	18.22	29.93	28.94	30.94	32.14	31.1	34.53	28.42	36.18	30.99				Brown-Forsythe test
	5	16.62	30.01	36.36	28.84	25.43	23.13	40.35	39.17	39.12	34.96				F (DFn, DFd)	0.8554 (9, 80)
	6	16.13	25.59	30.79	31.53	27.15	30.98	39.17	39.07	36.31	37.65				P value	0.5681
	7	16.86	28.85	24.12	27.56	27.75	26.25	44.55	31.12						P value summary	ns
	8	22.17	26	33.82	26.44	27.03	30.55		33.34						Are SDs significantly different (P < 0.05)?	No
	9	20.62		27.23		28.75
	10	19.27				33.96									Bartlett's test
	11	19.33													Bartlett's statistic (corrected)	10.68
	12	19.32													P value	0.2984
	13	19.62													P value summary	ns
	14	21.66													Are SDs significantly different (P < 0.05)?	No
	15	24.26
	16	23.86													ANOVA table	SS	DF	MS	F (DFn, DFd)	P value
	17	24.64													Treatment (between columns)	3916	9	435.1	F (9, 80) = 34.39	P<0.0001
	18	15.03													Residual (within columns)	1012	80	12.65
	19	17.54													Total	4928	89
	20	20.36
															Data summary
															Number of treatments (columns)	10
															Number of values (total)	90
	mean	19.7095	28.1575	31.1144	29.405	29.469	30.3575	41.3314	35.3725	39.2267	34.3717
	Std.Deviation	2.9134	2.02573	3.82947	2.13715	3.23825	3.93246	5.11686	4.09439	4.87872	3.91687
															Multiple comparisons
															Number of families	1
															Number of comparisons per family	9
															Alpha	0.05
															Dunnett's multiple comparisons test	Mean Diff.	95.00% CI of diff.	Below threshold?	Summary	Adjusted P Value	A-?
															A2 wt vs. M	-8.448	-12.63 to -4.264	Yes	****	<0.0001	B	M
															A2 wt vs. F	-11.4	-15.42 to -7.390	Yes	****	<0.0001	C	F
															A2 wt vs. I	-9.696	-13.88 to -5.511	Yes	****	<0.0001	D	I
															A2 wt vs. V	-9.76	-13.63 to -5.885	Yes	****	<0.0001	E	V
															A2 wt vs. Y	-10.65	-14.83 to -6.464	Yes	****	<0.0001	F	Y
															A2 wt vs. Q	-21.62	-26.01 to -17.23	Yes	****	<0.0001	G	Q
															A2 wt vs. N	-15.66	-19.85 to -11.48	Yes	****	<0.0001	H	N
															A2 wt vs. T	-19.52	-24.17 to -14.86	Yes	****	<0.0001	J	T
															A2 wt vs. S	-14.66	-19.32 to -10.01	Yes	****	<0.0001	K	S
															Test details	Mean 1	Mean 2	Mean Diff.	SE of diff.	n1	n2	q	DF
															A2 wt vs. M	19.71	28.16	-8.448	1.488	20	8	5.678	80
															A2 wt vs. F	19.71	31.11	-11.4	1.428	20	9	7.989	80
															A2 wt vs. I	19.71	29.41	-9.696	1.488	20	8	6.516	80
															A2 wt vs. V	19.71	29.47	-9.76	1.378	20	10	7.085	80
															A2 wt vs. Y	19.71	30.36	-10.65	1.488	20	8	7.156	80
															A2 wt vs. Q	19.71	41.33	-21.62	1.562	20	7	13.84	80
															A2 wt vs. N	19.71	35.37	-15.66	1.488	20	8	10.53	80
															A2 wt vs. T	19.71	39.23	-19.52	1.656	20	6	11.79	80
															A2 wt vs. S	19.71	34.37	-14.66	1.656	20	6	8.856	80
