# Supplementary material for: Proton-triggered rearrangement of the AMPA receptor N-terminal domains impacts receptor kinetics and synaptic localization
Source: Nat Struct Mol Biol. 2024 Aug 13;31(10):1601–13. doi: 10.1038/s41594-024-01369-5 (PMC11479944; doi:10.1038/s41594-024-01369-5)
Supplement: Supplementary file 8 — Statistical source data for Fig. 6. [file 41594_2024_1369_MOESM8_ESM.xlsx]

## Sheet: Fig 6 
		Normalised flourescence after 600s
		GluA2
	spine number	A2 wt pH7.4	A2 wt pH 5.5	A2F231A pH7.4	A2 F231A pH5.5				ANOVA summary
	1	0.486326	0.613627	0.458654	0.529845				F	10.01
	2	0.394027	0.735347	0.5163	0.612504				P value	<0.0001
	3	0.589042	0.754796	0.621613	0.593033				P value summary	****
	4	0.466749	0.69768	0.526232	0.590951				Significant diff. among means (P < 0.05)?	Yes
	5	0.350951	0.652466	0.678997	0.647899				R squared	0.4289
	6	0.36735	0.805926	0.59618	0.677226
	7	0.553598	0.624457	0.813176	0.54355				Brown-Forsythe test
	8	0.56382	0.706164	0.594751	0.527931				F (DFn, DFd)	0.9910 (3, 40)
	9	0.251129	0.528817	0.729486	0.697249				P value	0.4068
	10	0.452984	0.757203	0.63734					P value summary	ns
	11	0.430196	0.423033	0.867588					Are SDs significantly different (P < 0.05)?	No
	12	0.388567		0.464764
									Bartlett's test
	mean	0.441228	0.663592	0.625423	0.602243				Bartlett's statistic (corrected)	4.249
	SEM	0.029	0.034	0.037	0.02				P value	0.2358
									P value summary	ns
									Are SDs significantly different (P < 0.05)?	No
									ANOVA table	SS	DF	MS	F (DFn, DFd)	P value
									Treatment (between columns)	0.3372	3	0.1124	F (3, 40) = 10.01	P<0.0001
									Residual (within columns)	0.449	40	0.01123
									Total	0.7862	43
									Multiple comparisons
									Number of families	1
									Number of comparisons per family	6
									Alpha	0.05
									Tukey's multiple comparisons test	Mean Diff.	95.00% CI of diff.	Below threshold?	Summary	Adjusted P Value
									GluA2 pH7.4 vs. GluA2 pH5.5	-0.2224	-0.3409 to -0.1038	Yes	****	<0.0001	A-B
									GluA2 pH7.4 vs. GluA2F231A pH7.4	-0.1842	-0.3001 to -0.06826	Yes	***	0.0007	A-C
									GluA2 pH7.4 vs. GluA2F231A pH5.5	-0.161	-0.2862 to -0.03579	Yes	**	0.0071	A-D
									GluA2 pH5.5 vs. GluA2F231A pH7.4	0.03817	-0.08038 to 0.1567	No	ns	0.8237	B-C
									GluA2 pH5.5 vs. GluA2F231A pH5.5	0.06135	-0.06630 to 0.1890	No	ns	0.5756	B-D
									GluA2F231A pH7.4 vs. GluA2F231A pH5.5	0.02318	-0.1020 to 0.1484	No	ns	0.9595	C-D
									Test details	Mean 1	Mean 2	Mean Diff.	SE of diff.	n1	n2	q	DF
									GluA2 pH7.4 vs. GluA2 pH5.5	0.4412	0.6636	-0.2224	0.04423	12	11	7.11	40
									GluA2 pH7.4 vs. GluA2F231A pH7.4	0.4412	0.6254	-0.1842	0.04325	12	12	6.022	40
									GluA2 pH7.4 vs. GluA2F231A pH5.5	0.4412	0.6022	-0.161	0.04672	12	9	4.874	40
									GluA2 pH5.5 vs. GluA2F231A pH7.4	0.6636	0.6254	0.03817	0.04423	11	12	1.221	40
									GluA2 pH5.5 vs. GluA2F231A pH5.5	0.6636	0.6022	0.06135	0.04762	11	9	1.822	40
									GluA2F231A pH7.4 vs. GluA2F231A pH5.5	0.6254	0.6022	0.02318	0.04672	12	9	0.7017	40
