# Supplementary material for: Proton-triggered rearrangement of the AMPA receptor N-terminal domains impacts receptor kinetics and synaptic localization
Source: Nat Struct Mol Biol. 2024 Aug 13;31(10):1601–13. doi: 10.1038/s41594-024-01369-5 (PMC11479944; doi:10.1038/s41594-024-01369-5)
Supplement: Supplementary file 9 — Statistical source data for Extended Data Fig. 2a,c–e. [file 41594_2024_1369_MOESM9_ESM.xlsx]

## Sheet: Extended data Fig.2a
	GluA2 BD interface mutations
	desensitisation time constant (ms)
patch nr	A2 wt	R172A	I203A	H208A	F231A	F231R	H208A F231A
1	5.41947	3.92715	5.22916	5.22225	6.41971	6.45596	4.48247									Statistics
2	7.08955	4.37977	5.71232	5.22749	6.23557	9.41206	7.113									Table Analyzed	NTD interface A2 mutants
3	7.49883	4.80131	5.46191	6.44941	5.85224	6.35929	5.47503									Data sets analyzed	A-G
4	8.30563	3.85946	5.10369	5.3116	5.39312	5.75763	4.75831
5	7.7534	4.05513	5.63731	6.11224	5.64974	6.75574	5.72207									ANOVA summary
6	6.59591	7.08256	5.79944	5.67541	5.81037	5.23692										F	3.368
7	5.61627	5.84705	5.52543	5.37072	5.3958	6.59615										P value	0.0038
8	6.08037	6.5202	7.22677	6.36321	5.54229	5.52009										P value summary	**
9	7.43112	7.09103	5.31856	7.07126	4.72223	5.89684										Significant diff. among means (P < 0.05)?	Yes
10	5.98789	6.40793	6.21647	6.92611	4.69631	7.92059										R squared	0.114
11	6.76291		7.90691	7.38384	5.86437	6.31192
12	5.79777		5.19561	7.51193	6.71829	7.58616										Brown-Forsythe test
13	7.00766		4.61841	6.63748	8.25435	8.19848										F (DFn, DFd)	0.8857 (6, 157)
14	7.51836		6.81439	7.35087	6.16699	5.50361										P value	0.5069
15	6.3561		6.04142	4.51417	5.41182											P value summary	ns
16	4.63427		7.2788	6.59087	6.53042											Are SDs significantly different (P < 0.05)?	No
17	9.60103		8.3582	6.66257	4.02692
18	4.5266		8.68994	5.24281	5.8113											ANOVA table	SS	DF	MS	F (DFn, DFd)	P value
19	5.36986		5.76871	6.26958	6.25235											Treatment (between columns)	29.13	6	4.856	F (6, 157) = 3.368	P=0.0038
20	6.89724		4.95533	5.36356	4.88017											Residual (within columns)	226.4	157	1.442
21	8.48899		5.24545	6.00586	5.83954											Total	255.5	163
22	8.75737		8.14797	8.34436	7.03192
23	5.43029		8.22434	8.6959	6.69222											Data summary
24	5.51042		7.38683	9.16403	6.83533											Number of treatments (columns)	7
25	6.75234		6.04368	4.84493	7.88673											Number of values (total)	164
26	5.08734			5.66729	5.60194
27	6.52417			8.30592												Multiple comparisons
28	7.65956			8.15917												Number of families	1
29	7.33511			6.09878												Number of comparisons per family	6
30	6.97439			6.27251												Alpha	0.05
31	5.48359			7.0329
32	6.9635															Dunnett's multiple comparisons test	Mean Diff.	95.00% CI of diff.	Below threshold?	Summary	Adjusted P Value	A-?
33	6.03708															A2 wt vs. R172A	1.413	0.3168 to 2.510	Yes	**	0.0048	B	R172A
34	6.26022															A2 wt vs. I203A	0.4942	-0.2774 to 1.266	No	ns	0.41	C	I203A
35	4.84452															A2 wt vs. H208A	0.2993	-0.4199 to 1.018	No	ns	0.8255	D	H208A
36	6.53081															A2 wt vs. F231A	0.8289	0.06737 to 1.590	Yes	*	0.0258	E	F231A
37	9.23844															A2 wt vs. F231R	0.1311	-0.8246 to 1.087	No	ns	0.9993	F	F231R
38	8.14213															A2 wt vs. H208A F231A	1.3	-0.1876 to 2.788	No	ns	0.1173	G	H208A F231A
39	7.73195
40	6.67925															Test details	Mean 1	Mean 2	Mean Diff.	SE of diff.	n1	n2	q	DF
41	5.7352															A2 wt vs. R172A	6.811	5.397	1.413	0.414	53	10	3.414	157
42	9.96719															A2 wt vs. I203A	6.811	6.316	0.4942	0.2913	53	25	1.696	157
43	5.97022															A2 wt vs. H208A	6.811	6.511	0.2993	0.2715	53	31	1.102	157
44	5.57979															A2 wt vs. F231A	6.811	5.982	0.8289	0.2875	53	26	2.883	157
45	9.26159															A2 wt vs. F231R	6.811	6.679	0.1311	0.3608	53	14	0.3634	157
46	5.28155															A2 wt vs. H208A F231A	6.811	5.51	1.3	0.5618	53	5	2.315	157
47	6.61372
48	8.55581
49	7.66187
50	7.61272
51	7.41257
52	6.00464
53	6.61878
mean	6.81052	5.39716	6.31628	6.51126	5.98162	6.67939	5.51018
Std.Deviation	1.29278	1.32965	1.22767	1.1868	0.941962	1.19959	1.02916

## Sheet: Extended data Fig.2c
GluA2,no TARP, outside out patches			peak response (pA)						Statistics
same patch exposed to three pH solutions		patches(n)	pH 7.4	pH 6.4	pH 5.5				Repeated measures ANOVA summary
10 mM L-glutamate		1	371.907	293.888	70.9918				Assume sphericity?	No
		2	623.173	464.803	176.315				F	37.08
		3	333.372	246.378	68.9559				P value	0.0003
		4	393.83	331.939	149.924				P value summary	***
		5	917.743	725.302	315.664				Statistically significant (P < 0.05)?	Yes
		6	300.58	104.18	37.6565				Geisser-Greenhouse's epsilon	0.6297
		7	327.517	260.355	76.1211				R squared	0.8607
		mean	466.875	346.692	127.947				Was the matching effective?
		Std.Deviation	226.187	198.591	96.2828				F	15.92
									P value	<0.0001
									P value summary	****
									Is there significant matching (P < 0.05)?	Yes
									R squared	0.5257
									ANOVA table	SS	DF	MS	F (DFn, DFd)	P value
									Treatment (between columns)	413386	2	206693	F (1.259, 7.557) = 37.08	P=0.0003
									Individual (between rows)	532323	6	88721	F (6, 12) = 15.92	P<0.0001
									Residual (random)	66893	12	5574
									Total	1012602	20
									Multiple comparisions
									Number of families	1
									Number of comparisons per family	3
									Alpha	0.05
									Tukey's multiple comparisons test	Mean Diff.	95.00% CI of diff.	Below threshold?	Summary	Adjusted P Value
									pH 7.4 vs. pH 6.4	120.2	50.64 to 189.7	Yes	**	0.0044	A-B
									pH 7.4 vs. pH 5.5	338.9	181.6 to 496.2	Yes	**	0.0014	A-C
									pH 6.4 vs. pH 5.5	218.7	94.62 to 342.9	Yes	**	0.004	B-C
									Test details	Mean 1	Mean 2	Mean Diff.	SE of diff.	n1	n2	q	DF
									pH 7.4 vs. pH 6.4	466.9	346.7	120.2	22.67	7	7	7.499	6
									pH 7.4 vs. pH 5.5	466.9	127.9	338.9	51.26	7	7	9.351	6
									pH 6.4 vs. pH 5.5	346.7	127.9	218.7	40.46	7	7	7.647	6
									Compact letter display
									pH 7.4	A
									pH 6.4	B
									pH 5.5	C

## Sheet: Extended data Fig.2d
GluA2,no TARP, outside out patches		weighted tau desensitisation (ms)							Repeated measures ANOVA summary
same patch exposed to three pH solutions		patches (n)	pH 7.4	pH 6.4	pH 5.5				Assume sphericity?	No
10 mM L-glutamate		1	5.4928	4.45816	2.16474				F	502.2
		2	6.13253	4.67482	2.27437				P value	<0.0001
		3	5.67514	4.71002	2.05682				P value summary	****
		4	7.24707	6.07205	3.38946				Statistically significant (P < 0.05)?	Yes
		5	6.95	5.75	2.68				Geisser-Greenhouse's epsilon	0.8441
		6	5.70805	3.93823	2.09544				R squared	0.9882
		7	6.26552	5.09561	2.50962
									Was the matching effective?
		mean	6.21016	4.95699	2.45292				F	21.96
		Std.Dev	0.668908	0.743724	0.471081				P value	<0.0001
									P value summary	****
									Is there significant matching (P < 0.05)?	Yes
									R squared	0.1148
									ANOVA table	SS	DF	MS	F (DFn, DFd)	P value
									Treatment (between columns)	51.23	2	25.62	F (1.688, 10.13) = 502.2	P<0.0001
									Individual (between rows)	6.723	6	1.12	F (6, 12) = 21.96	P<0.0001
									Residual (random)	0.6122	12	0.05101
									Total	58.57	20
									Number of families	1
									Number of comparisons per family	3
									Alpha	0.05
									Tukey's multiple comparisons test	Mean Diff.	95.00% CI of diff.	Below threshold?	Summary	Adjusted P Value
									pH 7.4 vs. pH 6.4	1.253	0.9337 to 1.573	Yes	****	<0.0001	A-B
									pH 7.4 vs. pH 5.5	3.757	3.420 to 4.095	Yes	****	<0.0001	A-C
									pH 6.4 vs. pH 5.5	2.504	2.062 to 2.947	Yes	****	<0.0001	B-C
									Test details	Mean 1	Mean 2	Mean Diff.	SE of diff.	n1	n2	q	DF
									pH 7.4 vs. pH 6.4	6.21	4.957	1.253	0.1041	7	7	17.02	6
									pH 7.4 vs. pH 5.5	6.21	2.453	3.757	0.1099	7	7	48.33	6
									pH 6.4 vs. pH 5.5	4.957	2.453	2.504	0.1442	7	7	24.56	6
									Compact letter display
									pH 7.4	A
									pH 6.4	B
									pH 5.5	C

## Sheet: Extended data Fig2.e
GluA2,no TARP, outside out patches	recovery from desensitisation tau (ms) Hodgkin-Huxley type function fitted to recovery data m fixed to 2
same patch exposed to three pH solutions		patches	pH 7.4	pH 6.4	pH 5.5				Repeated measures ANOVA summary
10 mM L-glutamate		1	15.98	22.06	30.53				Assume sphericity?	No
		2	18.52	22.86	38.41				F	40.78
		3	15.1	19.61	26.19				P value	0.0001
		4	19.01	26	31.12				P value summary	***
		5	14.56	17.06	30.07				Statistically significant (P < 0.05)?	Yes
		6	17.21	17.29	29.3				Geisser-Greenhouse's epsilon	0.6567
		7	17.87	24.54	25.46				R squared	0.8717
		mean	16.8929	21.3457	30.1543				Was the matching effective?
		Std.Dev	1.71635	3.47606	4.23713				F	2.219
									P value	0.1131
									P value summary	ns
									Is there significant matching (P < 0.05)?	No
									R squared	0.1246
									ANOVA table	SS	DF	MS	F (DFn, DFd)	P value
									Treatment (between columns)	637.7	2	318.8	F (1.313, 7.881) = 40.78	P=0.0001
									Individual (between rows)	104.1	6	17.35	F (6, 12) = 2.219	P=0.1131
									Residual (random)	93.82	12	7.818
									Total	835.6	20
									Multiple comparisons
									Number of families	1
									Number of comparisons per family	3
									Alpha	0.05
									Tukey's multiple comparisons test	Mean Diff.	95.00% CI of diff.	Below threshold?	Summary	Adjusted P Value
									pH 7.4 vs. pH 6.4	-4.453	-7.331 to -1.575	Yes	**	0.0076	A-B
									pH 7.4 vs. pH 5.5	-13.26	-17.76 to -8.764	Yes	***	0.0003	A-C
									pH 6.4 vs. pH 5.5	-8.809	-14.69 to -2.928	Yes	**	0.0088	B-C
									Test details	Mean 1	Mean 2	Mean Diff.	SE of diff.	n1	n2	q	DF
									pH 7.4 vs. pH 6.4	16.89	21.35	-4.453	0.938	7	7	6.714	6
									pH 7.4 vs. pH 5.5	16.89	30.15	-13.26	1.466	7	7	12.8	6
									pH 6.4 vs. pH 5.5	21.35	30.15	-8.809	1.916	7	7	6.5	6
									Compact letter display
									pH 5.5	A
									pH 6.4	B
									pH 7.4	C
