# Supplementary material for: Proton-triggered rearrangement of the AMPA receptor N-terminal domains impacts receptor kinetics and synaptic localization
Source: Nat Struct Mol Biol. 2024 Aug 13;31(10):1601–13. doi: 10.1038/s41594-024-01369-5 (PMC11479944; doi:10.1038/s41594-024-01369-5)
Supplement: Supplementary file 10 — Statistical source data for Extended Data Fig. 3a,c,d,f. [file 41594_2024_1369_MOESM10_ESM.xlsx]

## Sheet: Extended data Fig.3a
GluA2 TARPy2, outside out patches		peak response (pA)- upper panel Extended Fig 3A										steady state (Iat 200 ms/ peak amplitude)*100 bottom panel Extended Fig 3A
		patches(n)	pH 7.4	pH 5.5	I5.5 /I7.4							patches(n)	pH 7.4	pH 5.5	SS5.5 /SS7.4
10 mM L-glutamate		1	250.425	241.384	0.963898							1	11.8065	2.18288	0.184888
		2	975.463	583.786	0.598471							2	7.09362	1.6271	0.229375			steady state (Iat 200 ms/ peak amplitude)*100 bottom panel Extended Fig 3A
		3	87.6553	55.8866	0.637573							3	7.515	0.749436	0.0997254			P value	<0.0001
		4	1030.08	808.069	0.784473							4	7.78399	3.28089	0.421492			P value summary	****
		5	193.646	138.936	0.717474							5	4.07383	2.02467	0.496994			Significantly different (P < 0.05)?	Yes
		6	716.985	265.807	0.370729		peak response (pA)- upper panel Extended Fig 3A					6	9.4897	0.501497	0.0528464			One- or two-tailed P value?	Two-tailed
		7	390.138	228.192	0.584902			statistics				7	4.62067	0.872502	0.188826			t, df	t=14.98, df=26
		8	213.873	137.558	0.643176		Wilcoxon matched-pairs signed rank test					8	9.62686	4.24918	0.441389			Number of pairs	27
		9	702.045	491.749	0.700452		P value	<0.0001				9	6.67595	0.26108	0.0391075
		10	363.437	252.517	0.694802		Exact or approximate P value?	Exact				10	7.12897	0.284726	0.0399393			How big is the difference?
		11	43.6479	28.8119	0.660098		P value summary	****				11	10.0109	1.40432	0.140278			Mean of differences (B - A)	-6.984
		12	248.089	106.281	0.428399		Significantly different (P < 0.05)?	Yes				12	7.45191	0.887603	0.119111			SD of differences	2.423
		13	149.926	115.94	0.773317		One- or two-tailed P value?	Two-tailed				13	6.98688	0.746827	0.10689			SEM of differences	0.4663
		14	130.01	77.199	0.593794		Sum of positive, negative ranks	0.000 , -378.0				14	6.73939	0.230263	0.0341667			95% confidence interval	-7.942 to -6.025
		15	813.072	473.799	0.582727		Sum of signed ranks (W)	-378				15	6.70643	1.42923	0.213113			R squared (partial eta squared)	0.8961
		16	1662.38	1068.68	0.642862		Number of pairs	27				16	5.31853	0.106401	0.0200057
		17	1007.18	615.422	0.611035		Number of ties (ignored)	0				17	11.1147	2.39081	0.215103			How effective was the pairing?
		18	197.825	104.779	0.529656							18	14.0464	4.52918	0.322445			Correlation coefficient (r)	0.5198
		19	487.378	322.439	0.661578							19	7.48023	0.852739	0.113999			P value (one tailed)	0.0027
		20	262.76	139.765	0.531911							20	5.65487	2.18823	0.386964			P value summary	**
		21	349.581	208.186	0.59553							21	9.10117	1.50191	0.165024			Was the pairing significantly effective?	Yes
		22	625.25	456.063	0.729409							22	7.66914	1.28705	0.167821
		23	273.309	178.13	0.651753							23	10.5961	1.87087	0.176562
		24	448.094	320.589	0.71545							24	13.9331	1.89452	0.135973
		25	419.772	272.787	0.649845							25	11.8654	1.41169	0.118974
		26	311.656	202.886	0.650993							26	6.96612	1.57414	0.22597
		27	278.644	176.192	0.632322							27	14.1078	2.66241	0.188719
		mean	467.864	298.957	0.642097							mean	8.57645	1.59267	0.186878
		Std.Deviation	370.78	244.348	0.111842							Std.Deviation	2.80977	1.13166	0.128004

## Sheet: Extended data Fig.3c
GluA2 TARPy2, outside out patches		deactivation time constant left panel Extended Fig 3c										rise time constant middle panel Extended Fig 3c								peak amplitude (pa) right panel Extended Fig 3c
		patches(n)	pH 7.4	pH 5.5	I5.5 /I7.4		Paired t test					patches(n)	pH 7.4	pH 5.5	I5.5 /I7.4		Paired t test			patches(n)	pH 7.4	pH 5.5	I5.5 /I7.4		Wilcoxon matched-pairs signed rank test
10 mM L-glutamate		1	1.12808	0.659317	0.584457		P value	0.0001				1	0.127358	0.168721	1.32478		P value	<0.0001		1	235.494	146.216	0.620892		P value	0.001
1 ms glutamate aplication		2	0.907309	0.560004	0.617214		P value summary	***				2	0.091505	0.153809	1.68088		P value summary	****		2	721.074	535.12	0.742115		Exact or approximate P value?	Exact
		3	0.870659	0.597136	0.685844		Significantly different (P < 0.05)?	Yes				3	0.092186	0.128141	1.39003		Significantly different (P < 0.05)?	Yes		3	222.376	152.848	0.68734		P value summary	***
		4	1.65241	0.716182	0.433417		One- or two-tailed P value?	Two-tailed				4	0.129893	0.165992	1.27791		One- or two-tailed P value?	Two-tailed		4	265.481	148.055	0.557685		Significantly different (P < 0.05)?	Yes
		5	0.79715	0.497823	0.624504		t, df	t=6.167, df=10				5	0.104985	0.152365	1.4513		t, df	t=6.574, df=10		5	1614.19	1025.48	0.635293		One- or two-tailed P value?	Two-tailed
		6	1.29814	0.729116	0.561664		Number of pairs	11				6	0.136992	0.161101	1.17599		Number of pairs	11		6	963.847	651.943	0.676396		Sum of positive, negative ranks	0.000 , -66.00
		7	0.780799	0.54933	0.703549							7	0.091895	0.121108	1.3179					7	467.269	300.009	0.642047		Sum of signed ranks (W)	-66
		8	1.12609	0.648296	0.575708		How big is the difference?					8	0.106606	0.18755	1.75928		How big is the difference?			8	432.977	310.547	0.717236		Number of pairs	11
		9	0.749062	0.45675	0.609763		Mean of differences (B - A)	-0.396				9	0.106164	0.206731	1.94728		Mean of differences (B - A)	0.04782		9	441.051	303.863	0.688954		Number of ties (ignored)	0
		10	0.817181	0.583829	0.714443		SD of differences	0.2129				10	0.141999	0.168192	1.18446		SD of differences	0.02413		10	301.27	194.869	0.646825
		11	0.831501	0.604886	0.727463		SEM of differences	0.06421				11	0.087963	0.129856	1.47626		SEM of differences	0.007274		11	277.087	178.47	0.644094
							95% confidence interval	-0.5390 to -0.2529									95% confidence interval	0.03161 to 0.06403
		mean	0.996216	0.600243	0.621639		R squared (partial eta squared)	0.7918				mean	0.110686	0.158506	1.45328		R squared (partial eta squared)	0.8121		mean	540.192	358.857	0.659898
		Std.Deviation	0.280352	0.0845228	0.0856319							Std.Deviation	0.0199213	0.0257515	0.24673					Std.Deviation	422.84	275.99	0.0502302

## Sheet: Extended data Fig.3d
Dose response parameters from whole cell recordings
	GluA2+y2 pH 7.4				GluA2+y2 pH 5.5					pooled and normalized						pooled and normalized
cell nr.	EC50 (µM)	nH		cell nr.	EC50 (µM)	nH				pH 7.4	current conentration X/ current [10000]					pH 5.5	current conentration X/ current [10000]
1	245.2	0.9163		1	2042	0.9135				conc glutamate (µM)		SEM				conc glutamate (µM)		SEM
2	249.3	0.8314		2	1620	1.248				6	0.0238705	0.00289687				60	0.03851	0.00504941
3	336.2	0.716		3	2807	0.7333				60	0.240262	0.0107987				300	0.1602	0.0140361
4	316.3	0.6997		4	1503	1.034				300	0.539413	0.0127924				1000	0.4475	0.0193654
5	223.5	0.9524		5	1074	1.234				1000	0.78176	0.014606				3000	0.7347	0.0228015
6	255.6	0.9669		6	1985	0.9624				6000	0.939701	0.0133783				6000	0.8652	0.0231652
mean	271.017	0.847117		mean	1838.5	1.02087				10000	1	0				10000	1	0
Std.Deviation	44.5714	0.117804		Std.Deviation	590.869	0.197397

## Sheet: Extended data Fig.3f 
GluA2 TARPy2, outside out patches		left panel conductance (pico siemens)										right panel Peak Popen
		patches(n)	pH 7.4	pH 5.5	I5.5 /I7.4		Paired t test					patches(n)	pH 7.4	pH 5.5	I5.5 /I7.4		Paired t test
10 mM L-glutamate		1	38.3214	22.6369	0.590711		P value	0.2492				1	0.785385	0.396725	0.505134		P value	0.0009
200 ms glutamate aplication		2	26.7996	22.2725	0.831075		P value summary	ns				2	0.885511	0.678969	0.766754		P value summary	***
		3	16.5886	20.8101	1.25448		Significantly different (P < 0.05)?	No				3	0.839605	0.557725	0.66427		Significantly different (P < 0.05)?	Yes
		4	30.9315	38.2409	1.23631		One- or two-tailed P value?	Two-tailed				4	0.603929	0.722253	1.19592		One- or two-tailed P value?	Two-tailed
		5	19.8622	15.2972	0.770168		t, df	t=1.224, df=10				5	0.804421	0.42267	0.525434		t, df	t=4.622, df=10
		6	22.1652	19.8881	0.897268		Number of pairs	11				6	0.89537	0.691163	0.771929		Number of pairs	11
		7	19.9791	23.5676	1.17961							7	0.751188	0.696482	0.927174
		8	38.9751	20.5634	0.527604		How big is the difference?					8	0.791459	0.517232	0.653518		How big is the difference?
		9	32.612	23.9929	0.735706		Mean of differences (B - A)	-3.226				9	0.738803	0.642983	0.870303		Mean of differences (B - A)	-0.2147
		10	17.871	26.054	1.45789		SD of differences	8.744				10	0.696158	0.45919	0.659606		SD of differences	0.1541
		11	26.4484	21.7466	0.822226		SEM of differences	2.636				11	0.78548	0.42987	0.54727		SEM of differences	0.04646
							95% confidence interval	-9.100 to 2.648									95% confidence interval	-0.3182 to -0.1112
		mean	26.414	23.1882	0.936642		R squared (partial eta squared)	0.1302				mean	0.779755	0.565024	0.735211		R squared (partial eta squared)	0.6812
		Std.Deviation	7.94009	5.6966	0.300403							Std.Deviation	0.0832704	0.125447	0.204789
