# Supplementary material for: Proton-triggered rearrangement of the AMPA receptor N-terminal domains impacts receptor kinetics and synaptic localization
Source: Nat Struct Mol Biol. 2024 Aug 13;31(10):1601–13. doi: 10.1038/s41594-024-01369-5 (PMC11479944; doi:10.1038/s41594-024-01369-5)
Supplement: Supplementary file 11 — Statistical source data for Extended Data Fig. 6a. [file 41594_2024_1369_MOESM11_ESM.xlsx]

## Sheet: Extended data fig 6.a
GluA2 TARPy2, outside out patches		peak (pA)						PEAK left panel statistics							Number of families	1
same patch exposed to three pH solutions		patches (n)	pH 8	pH 7.4	pH 5.5			ANOVA table	SS	DF	MS	F (DFn, DFd)	P value		Number of comparisons per family	3
10 mM L-glutamate		1	316.245	321.909	198.951			Treatment (between columns)	35770	2	17885	F (1.878, 9.392) = 62.36	P<0.0001		Alpha	0.05
		2	276.264	268.207	165.88			Individual (between rows)	59700	5	11940	F (5, 10) = 41.63	P<0.0001
		3	221.268	269.146	145.51			Residual (random)	2868	10	286.8				Tukey's multiple comparisons test	Mean Diff.	95.00% CI of diff.	Below threshold?	Summary	Adjusted P Value
		4	151.799	148.316	91.108			Total	98337	17					pH 8 vs. pH 7.4	-5.299	-33.76 to 23.16	No	ns	0.8234	A-B
		5	331.704	324.315	221.971										pH 8 vs. pH 5.5	91.8	60.58 to 123.0	Yes	***	0.0005	A-C
		6	194.036	191.215	117.074										pH 7.4 vs. pH 5.5	97.1	61.73 to 132.5	Yes	***	0.0007	B-C
															Test details	Mean 1	Mean 2	Mean Diff.	SE of diff.	n1	n2	q	DF
		mean	248.553	253.852	156.749										pH 8 vs. pH 7.4	248.6	253.9	-5.299	8.748	6	6	0.8567	5
		Std.Dev	71.193	70.8491	49.2494										pH 8 vs. pH 5.5	248.6	156.7	91.8	9.595	6	6	13.53	5
															pH 7.4 vs. pH 5.5	253.9	156.7	97.1	10.87	6	6	12.63	5
		weighted tau desensitisation (ms)						tau desensitisation statistics middle panel							Number of families	1
		patches (n)	pH 8	pH 7.4	pH 5.5			ANOVA table	SS	DF	MS	F (DFn, DFd)	P value		Number of comparisons per family	3
		1	16.38	15.436	2.85975			Treatment (between columns)	474.3	2	237.2	F (1.207, 6.036) = 141.6	P<0.0001		Alpha	0.05
		2	12.49	13.5062	2.76142			Individual (between rows)	63.81	5	12.76	F (5, 10) = 7.620	P=0.0034
		3	17.86	18.6224	4.44837			Residual (random)	16.75	10	1.675				Tukey's multiple comparisons test	Mean Diff.	95.00% CI of diff.	Below threshold?	Summary	Adjusted P Value
		4	13.82	14.028	3.2632			Total	554.9	17					pH 8 vs. pH 7.4	-0.07501	-1.144 to 0.9945	No	ns	0.9719	A-B
		5	11.08	10.2589	2.30554										pH 8 vs. pH 5.5	10.85	8.044 to 13.66	Yes	***	0.0001	A-C
		6	11.8	12.0286	2.6809										pH 7.4 vs. pH 5.5	10.93	7.977 to 13.88	Yes	***	0.0002	B-C
															Test details	Mean 1	Mean 2	Mean Diff.	SE of diff.	n1	n2	q	DF
		mean	13.905	13.98	3.0532										pH 8 vs. pH 7.4	13.91	13.98	-0.07501	0.3287	6	6	0.3228	5
		Std.Dev	2.69031	2.8828	0.749768										pH 8 vs. pH 5.5	13.91	3.053	10.85	0.8629	6	6	17.78	5
															pH 7.4 vs. pH 5.5	13.98	3.053	10.93	0.9066	6	6	17.04	5
		recovery tau (ms)						recovery tau statistics (right panel)							Number of families	1
		patches (n)	pH 8	pH 7.4	pH 5.5			ANOVA table	SS	DF	MS	F (DFn, DFd)	P value		Number of comparisons per family	3
		1	13.46	13.89	30.53			Treatment (between columns)	1023	2	511.5	F (1.116, 5.582) = 37.06	P=0.0010		Alpha	0.05
		2	13.32	13.03	27.54			Individual (between rows)	157.5	5	31.49	F (5, 10) = 2.282	P=0.1250
		3	14.1	14.22	23.1			Residual (random)	138	10	13.8				Tukey's multiple comparisons test	Mean Diff.	95.00% CI of diff.	Below threshold?	Summary	Adjusted P Value
		4	17.66	14.44	32.54			Total	1318	17					pH 8 vs. pH 7.4	0.02667	-3.019 to 3.072	No	ns	0.9996	A-B
		5	16.2	15.18	28.02										pH 8 vs. pH 5.5	-15.98	-25.14 to -6.815	Yes	**	0.0055	A-C
		6	15.25	19.07	44.13										pH 7.4 vs. pH 5.5	-16.01	-23.28 to -8.734	Yes	**	0.0019	B-C
															Test details	Mean 1	Mean 2	Mean Diff.	SE of diff.	n1	n2	q	DF
		mean	14.9983	14.9717	30.9767										pH 8 vs. pH 7.4	15	14.97	0.02667	0.936	6	6	0.04029	5
		Std.Dev	1.70775	2.12732	7.18677										pH 8 vs. pH 5.5	15	30.98	-15.98	2.816	6	6	8.024	5
															pH 7.4 vs. pH 5.5	14.97	30.98	-16.01	2.235	6	6	10.13	5
